# Supplementary material for: MtDNA copy number enrichment is associated with poor prognosis and eosinophilic morphology in clear cell renal cell carcinoma
Source: Pathol Oncol Res. 2025 Jul 23;31:1612172. doi: 10.3389/pore.2025.1612172 (PMC12326136; doi:10.3389/pore.2025.1612172)
Supplement: Supplementary file 1 [file Table3.xlsx]

## Sheet: SM Table_3_clinical, patholo
	Clear cell group (CC) n=57	Eosinophilic group (EO) n=48	p-value
HIGH/LOW			0.005*
HIGH n(%)	21 (37%)	31 (65%)
LOW n (%)	36 (63%)	17 (35%)
ISUP grade			0.012*
1-2	23 (40%)	6 (12%)
3-4	34 (60%)	42 (88%)
ISUP grade corrected			<0.0001*
1-2	55 (96%)	30 (62%)
3-4	2 (3.5%)	18 (38%)
Necrosis	15(26%)	23 (48%)	0.022*
Lymphovascular invasion	21 (37%)	20 (42%)	0.61
pT
1-2 n (%)	31 (54%)	20 (42%)	0.19
3-4 n (%)	26 (46%)	28 (58%)
pN			1
Nx-N0	56 (98%)	48 (100%)
N1-N2	1 (1.8%)	0
Rhabdoid or sarcomatoid pattern	2 (3.5%)	3 (6.2%)	0.66
Ratio mtDNAcn (tumor/healthy kidney), mean (standard deviation)	0.32 (0.209)	0.74 (1.02)	<0.0001*
Tumor Size (cm) (standard deviation)	5.88 (2.50)	6.75 (2.43)	0.039*
Ajuvant therapy	1 (1.8%)	3 (6.2%)	0.23
