# Supplementary material for: MtDNA copy number enrichment is associated with poor prognosis and eosinophilic morphology in clear cell renal cell carcinoma
Source: Pathol Oncol Res. 2025 Jul 23;31:1612172. doi: 10.3389/pore.2025.1612172 (PMC12326136; doi:10.3389/pore.2025.1612172)
Supplement: Supplementary file 3 [file Table4.xlsx]

## Sheet: SM Table_4_Nature and location
Patient	mtDNA group	Variant	Heteroplasmy (%)	Mutation type	Locus/gene	Impact	Protein coding change	Primate position conservation
35	HIGH	m.1988G>A	81	transition	MT-RNR2	non coding	-	1
35	HIGH	m.7164G>A	79.7	transition	MT-COI	missense	p.(Val421Met)	0.9778
35	HIGH	m.14584T>C	73.4	transition	MT-ND6	synonymous	p.(Leu30Leu)	0.8667
43	LOW	m.2258A>G	71.9	transition	MT-RNR2	non coding	-	0.4222
50	LOW	m.72T>C	75.3	transition	Control Region	non coding	-	NA
50	LOW	m.540A>G	33.5	transition	Control Region	non coding	-	NA
50	LOW	m.10958A>C	11.9	transversion	MT-ND4	missense	p.(Met67Leu)	0.2222
119	LOW	m.73A>G	100	transition	Control Region	non coding	-	NA
119	LOW	m.4541G>A	24.6	transition	MT-ND2	synonymous	p.(Ser24Ser)	0.8222
119	LOW	m.6582G>A	10.8	transition	MT-COI	missense	p.(Asp227Asn)	1
119	LOW	m.7711T>C	12.5	transition	MT-COII	synonymous	p.(Leu42Leu)	0.2222
119	LOW	m.10427G>A	5.5	transition	MT-TR	non coding	-	0.0889
143	LOW	m.302A>C	17.1	transversion	Control Region	non coding	-	NA
143	LOW	m.12101T>C	56.8	transition	MT-ND4	missense	p.(Ser448Pro)	0.6889
145	HIGH	m.2700G>A	9.8	transition	MT-RNR2	non coding	-	0.4222
145	HIGH	m.7711T>C	5.6	transition	MT-COII	synonymous	p.(Leu42Leu)	0.2222
167	HIGH	m.72T>C	100	transition	Control Region	non coding	-	NA
167	HIGH	m.14766C>T	12.1	transition	MT-CYB	missense	p.(Thr7Ile)	0.4889
295	LOW	m.11847G>A	52.8	transition	MT-ND4	missense	p.(Ser363Asn)	0.8889
295	LOW	m.12631T>C	45.6	transition	MT-ND5	missense	p.(Ser99Pro)	0.9333
295	LOW	m.16111C>G	61.3	transversion	Control Region	non coding	-	NA
331	HIGH	m.10843C>T	33.6	transition	MT-ND4	synonymous	p.(Thr28Thr)	0.9111
389	LOW	m.94G>A	56.7	transition	Control Region	non coding	-	NA
389	LOW	m.4629G>A	5.3	transition	MT-ND2	missense	p.(Glu54Lys)	1
392	LOW	m.5162T>C	15.2	transition	MT-ND2	synonymous	p.(Ser231Ser)	0.8
392	LOW	m.6873C>T	5.5	transition	MT-COI	missense	p.(Leu324Pro)	1
392	LOW	m.7711T>C	85.3	transition	MT-COII	synonymous	p.(Leu42Leu)	0.2222
392	LOW	m.7796A>C	15.4	transversion	MT-COII	missense	p.(Ile71Leu)	0.8222
392	LOW	m.7799A>T	15.4	transversion	MT-COII	missense	p.(Ile72Phe	0.9333
392	LOW	m.12702C>G	35.1	transversion	MT-ND5	synonymous	p.(Leu122Leu)	0.8889
392	LOW	m.12825T>C	76.2	transition	MT-ND5	missense	p.(Asp163Asp)	0.8444
392	LOW	m.14774C>T	12	transition	MT-CYB	synonymous	p.(Leu10Leu)	0.9333
414	HIGH	m.812A>G	63.7	transition	MT-RNR1	non coding	-	0.9111
414	HIGH	m.6152T>C	58.2	transition	MT-COI	synonymous	p.(Val83Val)	0.9556
425	LOW	m.1598G>A	29.4	transition	MT-RNR1	non coding	-	0.1556
425	LOW	m.7711T>C	12.2	transition	MT-COII	synonymous	p.(Leu42Leu)	0.2222
425	LOW	m.12957T>C	40.3	transition	MT-ND5	synonymous	p.(Asn207Asn)	0.5333
425	LOW	m.14200T>C	43.2	transition	MT-ND6	synonymous	p.(Trp158Trp)	0.9556
428	HIGH	m.13773A>C	21.6	transversion	MT-ND5	missense	p.(Gln479His)	0.5556
NA : non applicable
