# Supplementary material for: MtDNA copy number enrichment is associated with poor prognosis and eosinophilic morphology in clear cell renal cell carcinoma
Source: Pathol Oncol Res. 2025 Jul 23;31:1612172. doi: 10.3389/pore.2025.1612172 (PMC12326136; doi:10.3389/pore.2025.1612172)
Supplement: Supplementary file 4 [file Table1.xlsx]

## Sheet: SM Table_1_clinical, patholog
Patient	Ratio T/HK	Group HIGH/LOW	Sex (M:0/F:1)	Age at diagnosis	Relapse*	Death*	Cause of death	Overall Survival (months)	Disease Free Survival (months)	SSIGN Group	UISS Group	GRANT Group	pTNM	Tumour Size (cm)	ISUP grade	ISUP grade corrected	Morphology (Clear vs Eosinophilic)	Necrosis*	Lymphovascular Invasion*	Dediffrenciated rhabdoid or sarcomatoid component*	Ajuvant therapy	Positive surgical margins*
2	0.388551	HIGH	1	44	0	0	NA	13	13	Intermediate	Intermediate	favorable	pT1bNxM0	6.5	3	2	Clear	1	1	0	0	0
9	0.965388	HIGH	0	75	0	0	NA	90	90	Intermediate	Intermediate	favorable	pT1bN0M0	5.5	3	2	Eosinophilic	1	0	0	0	0
18	0.349681	HIGH	0	63	0	0	NA	82	82	Low	Intermediate	favorable	pT1bN0M0	7	3	2	Clear	0	0	0	0	0
24	0.198103	LOW	1	77	0	0	NA	89	89	Intermediate	Intermediate	favorable	pT2aN0M0	9.5	3	2	Clear	0	0	0	0	0
27	0.47274	HIGH	1	82	0	0	NA	9	9	Low	Intermediate	favorable	pT1bN0M0	5	3	2	Clear	0	0	0	0	0
35	0.316088	LOW	0	56	1	0	NA	83	6	High	Intermediate	favorable	pT3aNxM0	7	4	1	Clear	1	1	1	0	0
43	0.146226	LOW	0	52	1	0	NA	84	41	Intermediate	Intermediate	favorable	pT3aNxM0	5	3	3	Eosinophilic	1	0	0	0	0
50	0.165407	LOW	1	81	0	0	NA	83	83	Intermediate	High	unfavourable	pT3cN0M0	7.5	3	2	Clear	1	1	0	0	0
73	0.273899	LOW	0	58	0	0	NA	83	83	Intermediate	Intermediate	favorable	pT2aNxM0	9	3	1	Clear	0	0	0	0	0
79	0.747926	HIGH	0	58	0	0	NA	80	80	Intermediate	Intermediate	favorable	pT3aNxM0	5	3	2	Eosinophilic	0	0	0	0	0
96	0.34382	HIGH	0	71	0	1	Post-fall subdural hematoma	67	51	Intermediate	Intermediate	favorable	pT2aNxM0	9	3	2	Clear	0	0	0	0	0
118	0.157239	LOW	0	40	0	0	NA	116	116	Intermediate	Intermediate	favorable	pT2aN0M0	8.8	3	2	Clear	1	1	0	0	0
119	0.224522	LOW	1	49	1	0	NA	77	12	Intermediate	Intermediate	favorable	pT1bNxM0	6.5	4	4	Eosinophilic	1	0	1	0	0
120	0.265642	LOW	0	63	1	0	NA	78	52	Intermediate	Intermediate	favorable	pT3aNxM0	6.5	3	2	Eosinophilic	0	0	0	0	0
127	0.178018	LOW	0	62	0	0	NA	72	72	Low	Low	favorable	pT1NxM0	4	2	2	Clear	0	1	0	0	0
128	0.347122	HIGH	0	62	0	0	NA	78	78	Intermediate	Intermediate	favorable	pT2aNxM0	7.5	3	3	Eosinophilic	1	0	0	0	0
143	0.281068	LOW	0	67	1	0	NA	75	47	Intermediate	Intermediate	favorable	pT1bN0M0	7	3	2	Eosinophilic	1	0	0	0	0
145	0.599481	HIGH	1	54	1	0	NA	73	26	Intermediate	Intermediate	favorable	pT3aNxM0	6.5	3	3	Eosinophilic	0	1	0	0	0
147	0.439545	HIGH	0	77	0	0	NA	75	75	Intermediate	Intermediate	favorable	pT2aNxM0	7.5	2	2	Eosinophilic	0	0	0	0	0
158	0.450863	HIGH	0	72	1	1	ccRCC	67	15	Intermediate	Intermediate	unfavourable	pT3cNxM0	9	3	3	Eosinophilic	1	1	0	0	0
167	0.183246	LOW	0	73	1	1	Hemorrhagic stroke	59	21	Intermediate	High	favorable	pT3aNxM0	6.5	3	2	Eosinophilic	0	1	0	0	0
169	0.195113	LOW	1	60	1	0	NA	71	18	Intermediate	Intermediate	favorable	pT3aN0M0	6	3	2	Clear	0	1	0	0	0
173	0.65763	HIGH	1	69	0	0	NA	96	96	Low	Low	favorable	pT1bNxM0	2.3	2	2	Clear	0	0	0	0	1
177	0.324147	LOW	0	54	0	0	NA	102	102	High	High	favorable	pT3aNxM0	9.5	4	2	Eosinophilic	1	1	0	0	0
179	0.160195	LOW	0	79	0	1	Inhalation pneumonitis	103	103	Low	Low	favorable	pT1aN0M0	3	2	1	Clear	0	0	0	0	0
180	0.0977791	LOW	1	50	0	0	NA	117	117	Low	Low	favorable	pT1bNxMx	6	2	2	Clear	0	0	0	0	0
186	0.251707	LOW	0	72	1	0	NA	111	31	Intermediate	Intermediate	favorable	pT3aN0M0	9	3	2	Eosinophilic	1	1	0	0	0
187	0.360436	HIGH	0	62	0	0	NA	91	91	Low	Intermediate	favorable	pT1bNxM0	4	3	2	Clear	0	0	0	0	0
188	6.2433	HIGH	1	43	0	0	NA	122	122	Intermediate	Intermediate	favorable	pT1N0M0	5	3	3	Eosinophilic	1	0	0	0	0
189	0.306025	LOW	1	61	1	0	NA	121	15	Intermediate	Intermediate	favorable	pT2aN0M0	8.5	3	2	Eosinophilic	1	0	0	0	0
194	0.231025	LOW	1	47	1	0	NA	122	64	Intermediate	Intermediate	favorable	pT3aN0M0	10	2	2	Clear	0	0	0	0	0
197	0.649382	HIGH	1	81	1	0	NA	128	66	Intermediate	High	unfavourable	pT3bN0M0	7.8	3	2	Eosinophilic	1	1	0	0	0
205	0.489276	HIGH	0	75	1	0	NA	104	91	Intermediate	High	favorable	pT3aNxM0	6	3	1	Clear	0	0	0	0	0
208	0.115211	LOW	1	28	0	0	NA	114	114	Low	Low	favorable	pT1aNxM0	3.5	2	2	Clear	0	1	0	0	0
209	0.1926	LOW	0	61	0	1	Lung adenocarcinoma	75	72	Low	Intermediate	favorable	pT1aN0M0	2	2	2	Clear	0	0	0	0	0
213	0.47411	HIGH	0	84	1	1	ccRCC	13	6	Intermediate	Intermediate	favorable	pT3aNxM0	5	3	3	Clear	1	1	0	0	0
226	0.254207	LOW	1	52	0	0	NA	64	64	Low	Intermediate	favorable	pT1bN0M0	5	3	2	Eosinophilic	0	0	0	0	0
231	0.0984632	LOW	0	57	1	0	NA	132	52	Intermediate	High	favorable	pT3aN0M0	12.5	3	2	Clear	1	1	0	1	0
235	0.387409	HIGH	0	62	0	0	NA	67	67	Low	Low	favorable	pT1bNxM0	4.5	2	1	Clear	0	0	0	0	0
246	0.118874	LOW	0	56	0	0	NA	78	78	Low	Low	favorable	pT1NxMx	2.5	2	2	Clear	0	0	0	0	0
251	0.382735	HIGH	1	42	1	0	NA	116	46	Low	Intermediate	favorable	pT1aNxM0	4	3	2	Eosinophilic	0	0	0	0	0
257	0.801	HIGH	1	59	0	0	NA	118	118	Intermediate	Intermediate	favorable	pT2aN0M0	8.5	3	2	Eosinophilic	0	0	0	0	0
268	0.793524	HIGH	0	64	1	0	NA	67	7	Intermediate	Intermediate	unfavourable	pT3bN0M0	5.2	3	3	Eosinophilic	1	1	0	0	0
272	0.432195	HIGH	1	55	1	0	NA	90	89	Intermediate	Intermediate	favorable	pT3aNxM0	12	3	1	Clear	0	1	0	0	0
274	0.0778775	LOW	0	67	0	0	NA	53	53	Low	Intermediate	favorable	pT1aNxM0	4	3	2	Clear	0	0	0	0	0
276	2.96562	HIGH	1	77	1	1	ccRCC	62	11	Intermediate	Intermediate	favorable	pT1bNxM0	5.5	4	2	Eosinophilic	1	0	1	1	0
282	0.243256	LOW	0	74	0	1	Colon adenocarcinoma	55	14	Low	Intermediate	favorable	pT3aN0M0	4	3	2	Clear	0	1	0	0	0
295	0.264841	LOW	0	73	0	0	NA	56	56	Low	Intermediate	favorable	pT1bNxMx	4.5	3	2	Clear	0	0	0	0	0
306	0.326347	LOW	1	84	1	1	ccRCC	64	16	High	Intermediate	favorable	pT3aN0M0	7.5	4	2	Eosinophilic	0	1	0	0	0
313	0.459682	HIGH	1	77	1	0	NA	65	29	Low	Intermediate	favorable	pT3aN0M0	2.5	3	3	Eosinophilic	0	1	0	0	0
320	0.193726	LOW	1	61	0	1	Pancreas adenocarcinoma	36	26	Low	Low	favorable	pT1bN0M0	5	2	1	Clear	0	0	0	0	0
331	0.15337	LOW	1	58	1	0	NA	60	27	Intermediate	Intermediate	favorable	pT2NxM0	8	3	4	Clear	1	0	0	0	0
336	0.131506	LOW	1	79	0	0	NA	52	52	Intermediate	Intermediate	unfavourable	pT3bNxM0	10	3	2	Eosinophilic	1	1	0	0	0
337	0.390274	HIGH	0	78	1	0	NA	58	32	Intermediate	High	favorable	pT3aN0M0	6	2	2	Clear	0	0	0	0	0
341	0.497631	HIGH	0	59	1	1	ccRCC	39	6	Intermediate	High	favorable	pT3aNxM0	13	3	2	Eosinophilic	1	0	0	0	0
389	3.18767	HIGH	0	53	0	0	NA	49	49	Low	Intermediate	favorable	pT1aN0M0	2.5	3	3	Eosinophilic	0	0	0	0	0
392	1.31033	HIGH	0	52	0	0	NA	54	54	Low	Intermediate	favorable	pT1aN0M0	4	3	3	Eosinophilic	0	0	0	0	0
398	0.826067	HIGH	0	51	0	0	NA	50	50	Intermediate	Intermediate	favorable	pT2aNxM0	8.5	3	2	Eosinophilic	1	0	0	0	0
408	0.454588	HIGH	1	82	0	0	NA	51	51	Intermediate	Intermediate	favorable	pT1bN0M0	4.6	4	2	Eosinophilic	0	0	0	0	0
414	0.946353	HIGH	0	72	1	0	NA	57	7	High	Intermediate	favorable	pT3aNxM0	9	4	3	Eosinophilic	1	1	0	0	0
421	0.576944	HIGH	0	71	1	1	ccRCC	36	36	Low	Intermediate	favorable	pT3aNxM0	4	3	3	Eosinophilic	0	1	0	0	0
425	0.0905743	LOW	0	70	0	0	NA	58	58	High	Intermediate	favorable	pT3aN0M0	6	4	2	Clear	1	0	0	0	0
426	0.250892	LOW	0	72	0	0	NA	48	48	Intermediate	Intermediate	favorable	pT3aN0M0	7	2	2	Clear	0	1	0	0	0
428	0.404702	HIGH	0	45	1	0	NA	48	3	High	High	unfavourable	pT3aN2M0	7	4	1	Clear	1	1	1	0	0
431	0.409344	HIGH	1	61	0	0	NA	52	52	Intermediate	Intermediate	favorable	pT1bN0M0	5.8	4	3	Eosinophilic	0	0	0	0	0
433	0.332119	LOW	0	69	0	0	NA	39	39	Intermediate	High	unfavourable	pT3bNxMx	6	3	2	Eosinophilic	0	1	0	0	0
441	0.336154	LOW	0	76	0	0	NA	38	38	Low	Low	favorable	pT1aN0M0	3.7	2	2	Clear	0	0	0	0	0
451	0.130573	LOW	1	66	0	0	NA	40	40	Low	Intermediate	favorable	pT1aN0M0	3.2	1	2	Clear	0	0	0	0	0
455	0.372786	HIGH	0	82	1	1	COVID-19	47	47	Intermediate	Intermediate	favorable	pT3aN0M0	6	2	2	Clear	0	1	0	0	0
460	0.473246	HIGH	0	53	1	1	ccRCC	20	6	Intermediate	Intermediate	favorable	pT3aNxM0	8	4	3	Eosinophilic	0	1	0	0	0
477	0.253861	LOW	0	53	0	0	NA	43	43	Low	Intermediate	favorable	pT1aN0M0	1.8	3	2	Clear	0	0	0	0	0
494	0.311021	LOW	1	68	0	0	NA	42	42	Low	High	favorable	pT3aN0M0	4.5	3	1	Clear	0	0	0	0	0
496	0.41523	HIGH	0	63	0	0	NA	46	46	Intermediate	Intermediate	favorable	pT2aN0M0	9.5	3	2	Eosinophilic	0	0	0	0	0
504	0.133729	LOW	0	74	1	0	NA	45	44	Intermediate	Intermediate	favorable	pT2aNxM0	8.5	3	1	Clear	1	0	0	0	0
505	1.14799	HIGH	0	67	1	0	NA	48	5	Intermediate	High	favorable	pT3aNxM0	5.5	3	2	Clear	0	1	0	0	0
517	0.605752	HIGH	0	45	0	0	NA	44	44	Low	Intermediate	favorable	pT1bN0M0	4.5	3	2	Clear	0	0	0	0	0
519	0.416192	HIGH	0	54	1	0	NA	45	3	Intermediate	High	favorable	pT3aN0M0	11	3	2	Eosinophilic	1	0	0	0	0
536	0.178325	LOW	0	70	0	0	NA	42	42	Low	Low	favorable	pT1bNxM0	4.5	2	2	Clear	0	0	0	0	0
549	0.515692	HIGH	0	75	1	1	ccRCC	26	2	Intermediate	High	unfavourable	pT3cN0M0	7	3	2	Eosinophilic	1	1	0	0	0
550	0.73	HIGH	1	55	1	0	NA	40	8	High	High	unfavourable	pT4Nx	8	1	4	Eosinophilic	0	0	1	0	0
563	0.141025	LOW	0	58	1	0	NA	38	9	Intermediate	Intermediate	favorable	pT3aNxM0	8	3	2	Clear	0	1	0	0	0
566	0.610776	HIGH	0	77	0	0	NA	39	39	Low	Low	favorable	pT1bNxM0	7	2	2	Clear	0	0	0	0	0
570	1.0534	HIGH	1	70	0	0	NA	34	34	High	Intermediate	unfavourable	pT3cNxM0	7.5	4	2	Eosinophilic	1	1	0	0	0
576	0.246775	LOW	1	70	0	0	NA	38	38	Intermediate	Intermediate	favorable	pT3aNxM0	7	2	2	Clear	1	1	0	0	0
592	0.271189	LOW	1	73	1	0	NA	32	32	Low	Intermediate	favorable	pT1bNxM0	7	3	2	Eosinophilic	0	0	0	0	0
596	1.80671	HIGH	0	69	0	0	NA	31	31	Intermediate	Intermediate	favorable	pT3aNxM0	6	2	2	Eosinophilic	0	1	0	0	0
618	0.199934	LOW	0	64	0	0	NA	20	20	Low	Low	favorable	pT1aNxM0	2.5	2	2	Clear	0	0	0	0	0
621	0.236849	LOW	1	56	0	0	NA	23	23	Low	Low	favorable	pT1aNxM0	3.5	2	2	Clear	0	0	0	0	0
624	0.863669	HIGH	1	83	0	1	Inhalation pneumonitis	15	14	Intermediate	High	favorable	pT3aNxM0	4.5	3	2	Clear	1	0	0	0	0
632	0.420918	HIGH	0	59	0	0	NA	21	21	Low	Intermediate	favorable	pT3aNxM0	3.8	2	2	Clear	0	0	0	0	0
638	0.216977	LOW	0	43	0	0	NA	30	30	Intermediate	Intermediate	favorable	pT3aNxM0	6.5	3	2	Eosinophilic	1	0	0	1	0
641	0.22658	LOW	0	57	0	0	NA	24	24	Low	Low	favorable	pT1aNxM0	3.5	2	2	Eosinophilic	0	0	0	0	0
648	0.308399	LOW	1	69	0	0	NA	29	29	Intermediate	Intermediate	favorable	pT3aNxM0	9.5	3	3	Eosinophilic	0	1	0	1	0
649	0.383589	HIGH	1	70	1	0	NA	31	1	High	Intermediate	favorable	pT3aN0M0	12	4	2	Eosinophilic	1	0	0	0	0
656	1.04897	HIGH	0	47	0	0	NA	26	26	Low	Intermediate	favorable	pT3bN0M0	4	2	2	Eosinophilic	0	1	0	0	0
659	0.87909	HIGH	0	77	0	0	NA	25	25	Low	Intermediate	favorable	pT3aNxM0	4.5	3	1	Clear	0	0	0	0	0
662	0.388094	HIGH	0	80	0	0	NA	27	27	Intermediate	High	favorable	pT3aNxM0	6.5	3	2	Clear	0	0	0	0	0
683	0.262226	LOW	1	67	0	0	NA	26	26	Low	Intermediate	favorable	pT3bNxM0	3.5	2	1	Clear	0	1	0	0	0
692	0.462859	HIGH	1	64	1	0	NA	42	11	Intermediate	Intermediate	favorable	pT3aN0M0	7	3	2	Clear	1	0	0	0	0
702	0.203656	LOW	0	66	0	0	NA	26	26	Low	Intermediate	favorable	pT2aNxM0	8	2	1	Clear	0	0	0	0	0
719	0.140605	LOW	1	75	1	0	NA	130	25	Intermediate	Intermediate	favorable	pT3aNxM0	12	3	2	Clear	1	1	0	0	0
731	0.300378	LOW	0	72	0	0	NA	21	21	Intermediate	Intermediate	favorable	pT2aNxM0	5	3	2	Clear	0	1	0	0	0
738	0.50007	HIGH	0	39	0	0	NA	18	18	High	Intermediate	favorable	pT3aNxM0	5	4	3	Eosinophilic	1	1	0	0	0
745	0.213339	LOW	0	65	0	0	NA	18	18	Intermediate	Intermediate	favorable	pT3aNxM0	6	3	1	Clear	1	1	0	0	0
771	0.225674	LOW	0	40	0	0	NA	8	8	Low	Low	favorable	pT1aNxM0	1.8	2	4	Eosinophilic	0	0	0	0	0
*	1 means present	0 means absent
